# Supplementary material for: Improvement of Targeted Fungi Secondary Metabolite Production Using a Systematic Experimental Design and Chemometrics Analysis
Source: Methods Protoc. 2023 Aug 29;6(5):77. doi: 10.3390/mps6050077 (PMC10514814; doi:10.3390/mps6050077)
Supplement: Supplementary file 1 [file mps-06-00077-s001.zip]

Archive with 1 entries (1 files):
- mps-2521731-supplementary.pdf
